# Supplementary material for: Age-Specific Effects of Visual Feature Binding
Source: Brain Sci. 2023 Sep 29;13(10):1389. doi: 10.3390/brainsci13101389 (PMC10605270; doi:10.3390/brainsci13101389)
Supplement: Supplementary file 1 [file brainsci-13-01389-s001.zip]

Archive with 1 entries (1 files):
- brainsci-2623876-supplementary.pdf
